# Supplementary material for: Evaluating the Link Between Postoperative Timing of Rifampicin Introduction and the Clinical and Microbiological Outcomes of Orthopedic Staphylococcal Implant Infections
Source: Antibiotics (Basel). 2025 Oct 17;14(10):1043. doi: 10.3390/antibiotics14101043 (PMC12561295; doi:10.3390/antibiotics14101043)
Supplement: Supplementary file 1 [file antibiotics-14-01043-s001.zip]

Archive with 1 entries (1 files):
- antibiotics-3896715-supplementary.pdf
